# Supplementary material for: Allyl Isothiocianate Induces Ca2+ Signals and Nitric Oxide Release by Inducing Reactive Oxygen Species Production in the Human Cerebrovascular Endothelial Cell Line hCMEC/D3
Source: Cells. 2023 Jun 27;12(13):1732. doi: 10.3390/cells12131732 (PMC10340171; doi:10.3390/cells12131732)
Supplement: Supplementary file 1 [file cells-12-01732-s001.zip]

Archive with 1 entries (1 files):
- cells-2449117-supplementary.pdf
